# Supplementary material for: Definition of Biologically Distinct Groups of Conjunctival Melanomas According to Etiological Factors and Implications for Precision Medicine
Source: Cancers (Basel). 2021 Jul 30;13(15):3836. doi: 10.3390/cancers13153836 (PMC8345091; doi:10.3390/cancers13153836)
Supplement: Supplementary file 1 [file cancers-13-03836-s001.zip › Supplementary Table S1.xlsx]

## Sheet: Table 1
ID	Gender 1=male	Age at diagnosis	TNM stage	Histology	Mitotic index	Sun exposed (1=yes)	Naevus (1=yes)	PAM (1=yes)	Previous chemotherapy	Previous radiotherapy	Metastatic recurrence (1=yes)	Time to last news (months)	Status at last news (1=deceased)
39	2	62.5024	T2c	2- spindle cells	3- high (> 22 mitoses)	0	0	0	0	1	0	108.9	0
34	1	81.1362	T3c	2- spindle cells	2- intermediate (11 to 22 mitoses)	0	0	0	0	0	1	55.7667	1
11	1	44.3915	T2b	1- epithelioid	2- intermediate (11 to 22 mitoses)	0	0	1	0	0	0	87.0333	0
36	2	57.5524	T2c	1- epithelioid	3- high (> 22 mitoses)	0	0	1	0	0	0	145.033	0
26	2	73.2101	T2c	3- mixed	2- intermediate (11 to 22 mitoses)	0	0	1	0	0	0	105.567	1
46	1	86.6201	T3b	3- mixed	3- high (> 22 mitoses)	0	0	1	0	0	0	30.6	0
5	2	88.5257	T3b	3- mixed	3- high (> 22 mitoses)	0	0	1	1	0	0	23.8667	0
3	1	89.2238	T1c	1- epithelioid	1- low (1 to 10 mitoses)	0	0	1	1	1	0	38.3	0
37	1	43.833	T1c	3- mixed	3- high (> 22 mitoses)	1	0	0	0	0	0	136.433	0
9	1	47.8768	T1c	3- mixed	3- high (> 22 mitoses)	1	0	0	0	0	0	13.7333	0
15	1	56.9227	T2c	1- epithelioid	2- intermediate (11 to 22 mitoses)	1	0	0	0	1	1	21.3667	1
30	2	57.9302	NA	1- epithelioid	3- high (> 22 mitoses)	1	0	0	0	0	1	3.66667	1
2	1	58.9	T1c	1- epithelioid	1- low (1 to 10 mitoses)	1	0	0	0	1	0	59.8	0
23	2	63.3511	T2c	1- epithelioid	3- high (> 22 mitoses)	1	0	0	0	0	0	73.8667	0
32	1	63.8686	T3	1- epithelioid	3- high (> 22 mitoses)	1	0	0	0	0	0	27.0333	1
28	2	65.1718	T1c	1- epithelioid	3- high (> 22 mitoses)	1	0	0	0	1	1	5.36667	1
41	1	69.4675	T1a	1- epithelioid	NS	1	0	0	0	1	0	124.067	0
25	2	82.2888	T3c	1- epithelioid	3- high (> 22 mitoses)	1	0	0	0	0	0	71.4667	1
4	2	88.1424	T1c	1- epithelioid	NS	1	0	0	0	0	0	31.1333	0
17	2	44.4463	T2b	3- mixed	4- NP	1	0	1	0	0	0	86.2	0
8	1	45.5359	T1c	3- mixed	1- low (1 to 10 mitoses)	1	0	1	0	0	0	13.5667	0
24	1	54.0014	T1b	1- epithelioid	3- high (> 22 mitoses)	1	0	1	0	0	0	111.333	0
18	2	63.9014	T1b	1- epithelioid	NS	1	0	1	0	1	0	79.6	0
20	2	67.0253	T1a	1- epithelioid	1- low (1 to 10 mitoses)	1	0	1	1	0	0	47.3	0
10	2	68.9172	T1b	4- NS	1- low (1 to 10 mitoses)	1	0	1	0	0	0	92.9	0
35	2	72.5311	T2c	4- NS	2- intermediate (11 to 22 mitoses)	1	0	1	0	0	1	104.3	1
42	2	72.7	T2b	3- mixed	3- high (> 22 mitoses)	1	0	1	0	0	0	108.933	0
43	1	75.1513	T1a	2- spindle cells	1- low (1 to 10 mitoses)	1	0	1	0	0	0	24.4	0
21	1	75.6578	T3c	3- mixed	4- NP	1	0	1	0	0	0	28.6333	1
48	1	77.3279	T1a	3- mixed	NS	1	0	1	0	0	1	48.4667	1
16	2	79.5537	T1c	4- NS	1- low (1 to 10 mitoses)	1	0	1	0	0	0	86	0
47	1	79.6413	T3b	3- mixed	3- high (> 22 mitoses)	1	0	1	0	0	0	5	0
31	1	79.6851	T1a	2- spindle cells	1- low (1 to 10 mitoses)	1	0	1	0	0	0	17.1333	1
27	2	82.987	T1b	1- epithelioid	1- low (1 to 10 mitoses)	1	0	1	0	0	0	67.9333	1
44	1	86.1958	T1a	1- epithelioid	1- low (1 to 10 mitoses)	1	0	1	0	0	0	11.9	0
19	2	86.9514	T2b	2- spindle cells	1- low (1 to 10 mitoses)	1	0	1	0	0	0	21.8	1
1	2	93.2895	NA	NA	NS	1	0	1	1	1	0	32.0333	0
22	2	47.7974	T2c	3- mixed	2- intermediate (11 to 22 mitoses)	1	1	0	0	0	1	36.7333	1
6	1	48.052	T1c	1- epithelioid	1- low (1 to 10 mitoses)	1	1	0	0	1	0	24.6333	0
12	1	54.6694	T1b	1- epithelioid	1- low (1 to 10 mitoses)	1	1	0	0	0	0	83.5333	0
38	1	58.6886	T1c	2- spindle cells	1- low (1 to 10 mitoses)	1	1	0	0	0	0	59.7	0
13	2	62.6804	T1b	3- mixed	2- intermediate (11 to 22 mitoses)	1	1	0	0	1	0	90.5	0
14	2	69.3169	T3	2- spindle cells	1- low (1 to 10 mitoses)	1	1	0	0	0	1	63.2333	1
29	1	74.9185	T1b	1- epithelioid	1- low (1 to 10 mitoses)	1	1	0	0	0	0	11.0333	1
45	2	78.2888	T1b	4- NS	1- low (1 to 10 mitoses)	1	1	0	0	1	0	28.8667	0
33	1	64.2272	T2b	3- mixed	2- intermediate (11 to 22 mitoses)	1	NA	NA	0	1	0	5.36667	0
40	2	87.1102	T4	1- epithelioid	1- low (1 to 10 mitoses)	1	NA	NA	0	0	0	20.1333	1
